# Supplementary material for: Severe dystonia, cerebellar atrophy, and cardiomyopathy likely caused by a missense mutation in TOR1AIP1
Source: Orphanet J Rare Dis. 2014 Nov 26;9:174. doi: 10.1186/s13023-014-0174-9 (PMC4302636; doi:10.1186/s13023-014-0174-9)
Supplement: Additional file 2: Video S2. — Video taken by the parents after three months of nabiximols. The father asks the child to move his leg. [file 13023_2014_174_MOESM2_ESM.zip]

Archive with 1 entries (1 files):
- 13023_2014_174_MOESM2_ESM.avi
